# Supplementary material for: Mechanochemical Synthesis of Fluorinated Imines
Source: Molecules. 2022 Jul 17;27(14):4557. doi: 10.3390/molecules27144557 (PMC9323187; doi:10.3390/molecules27144557)
Supplement: Supplementary file 1 [file molecules-27-04557-s001.zip]

Archive with 1 entries (1 files):
- molecules-1817996-supplementary.pdf
